# Supplementary material for: Effectiveness of implementation of “mental health nursing students’ clinical competency model” on academic performance of nursing students
Source: F1000Res. 2018 Nov 17;7:1212. Originally published 2018 Aug 7. [Version 2] doi: 10.12688/f1000research.14284.2 (PMC6249634; doi:10.12688/f1000research.14284.2)
Supplement: Test scores pre and post intervention with demographic information [file f1000research-7-18577-s0000.tgz]

Archive with 1 entries (1 files):
- 4b955f0c-670c-4db5-90d8-dda821b27360_DrMohtashami_12_June.xlsx
