# Supplementary material for: Effectiveness of implementation of “mental health nursing students’ clinical competency model” on academic performance of nursing students
Source: F1000Res. 2018 Nov 17;7:1212. Originally published 2018 Aug 7. [Version 2] doi: 10.12688/f1000research.14284.2 (PMC6249634; doi:10.12688/f1000research.14284.2)
Supplement: Test scores pre and post intervention with demographic information [file f1000research-7-18577-s0000.tgz › 4b955f0c-670c-4db5-90d8-dda821b27360_DrMohtashami_12_June.xlsx]

## Sheet: 1
Code	Age	Sex	EmotionalCompetency1	EmotionalCompetency2	EmotionalCompetency3	EmotionalCompetency4	EmotionalCompetency5	EmotionalCompetency6	EmotionalCompetency7	EthicalCompetency8	EthicalCompetency9	EthicalCompetency10	EthicalCompetency11	EthicalCompetency12	EthicalCompetency13	EthicalCompetency14	EthicalCompetency15	EthicalCompetency16	EthicalCompetency17	EthicalCompetency18	GeneralSkill19	GeneralSkill20	GeneralSkill21	GeneralSkill22	GeneralSkill23	GeneralSkill24	GeneralSkill25	TherapeuticCompetency26	TherapeuticCompetency27	TherapeuticCompetency28	TherapeuticCompetency29	TherapeuticCompetency30	TherapeuticCompetency31	TherapeuticCompetency32	TherapeuticCompetency33	TherapeuticCompetency34	TherapeuticCompetency35	TherapeuticCompetency36	TherapeuticCompetency37	PsychiatricCare38	PsychiatricCare39	PsychiatricCare40	PsychiatricCare41	PsychiatricCare42	PsychiatricCare43	PsychiatricCare44	PsychiatricCare45	PsychiatricCare46	PsychiatricCare47
1	37	1	5	5	5	5	4	5	4	3	5	5	5	5	5	5	4	3	4	3	4	5	5	5	5	5	5	4	5	5	5	5	5	5	5	5	5	5	5	5	5	5	5	5	5	5	4	5	5
2	37	2	4	4	3	4	4	5	5	5	5	3	5	4	5	5	3	5	4	5	3	3	3	4	3	4	3	5	5	5	4	5	5	5	3	4	3	3	3	5	5	3	4	4	3	3	5	3	3
3	35	2	4	4	3	3	3	4	4	4	3	5	5	5	4	3	3	3	5	4	3	3	3	3	3	4	4	4	5	5	4	4	4	5	4	4	3	3	3	2	3	3	4	4	4	4	3	3	4
4	32	2	4	4	3	4	4	5	4	4	4	5	5	5	5	4	5	4	5	5	4	4	3	4	4	5	5	4	34	5	5	4	5	2	3	2	2	3	3	4	4	3	3	3	3	4	4	4	3
5	32	2	5	4	3	3	4	4	4	4	5	4	4	5	5	3	5	4	5	4	4	4	4	5	4	5	3	4	5	5	5	4	4	5	5	4	5	5	4	4	5	5	5	5	5	4	5	4	5
6	30	2	4	4	1	3	5	5	4	5	4	5	5	5	5	5	5	4	5	5	5	4	5	5	5	5	5	5	5	5	5	5	5	5	5	5	5	5	5	5	5	5	5	5	5	5	3	5	5
7	25	2	5	5	3	4	5	5	5	5	5	5	4	5	5	4	4	5	4	4	4	4	5	4	4	5	1	5	5	5	5	5	5	5	5	5	5	4	5	5	5	5	5	5	4	5	5	4	3
8	25	2	4	4	4	4	4	4	4	4	4	4	4	4	4	4	4	4	4	4	4	4	4	4	4	4	4	4	4	4	4	4	4	4	4	4	4	4	4	4	4	4	4	4	4	4	4	4	4
9	24	2	4	4	2	3	4	4	4	5	4	4	3	4	4	3	3	4	4	3	3	4	4	4	3	5	4	3	4	5	5	5	4	5	3	3	3	4	2	4	3	3	4	2	2	2	3	3	2
10	23	2	3	3	4	4	4	4	5	4	5	5	4	4	4	4	4	4	4	3	3	3	3	3	3	4	1	4	4	4	4	5	4	5	3	3	4	4	3	4	3	4	4	4	3	3	4	4	4
11	23	2	5	5	5	5	5	5	5	5	5	5	5	5	5	5	5	5	5	5	5	5	5	5	5	5	4	5	5	5	5	5	5	5	5	5	5	5	5	5	5	5	5	5	5	5	5	5	5
12	23	1	4	4	4	4	4	4	5	5	4	4	4	4	5	4	5	4	5	5	4	4	4	4	4	4	4	5	5	5	5	5	5	5	5	5	5	5	4	4	4	4	5	5	4	4	4	3	5
13	23	1	4	4	3	4	4	4	4	4	4	4	4	4	4	3	4	4	4	3	3	4	3	3	4	4	4	3	4	5	4	4	4	4	4	4	5	5	3	4	4	4	4	4	4	2	1	4	4
14	23	1	5	5	5	4	3	4	5	5	5	5	5	5	5	5	5	5	5	5	4	4	4	4	5	5	1	5	5	5	5	5	5	5	5	5	4	4	4	5	5	5	4	5	5	4	4	5	4
15	23	2	4	4	4	4	4	3	3	2	3	4	3	4	4	3	4	3	4	2	3	4	3	2	3	3	4	2	2	2	3	3	2	3	3	3	2	3	4	3	3	3	4	4	3	3	4	3	3
16	23	2	4	4	3	3	3	3	4	4	4	4	3	3	4	4	4	4	4	3	4	4	4	4	4	5	5	4	5	5	4	4	4	4	5	5	5	5	3	4	4	4	4	4	4	4	4	3	3
17	23	2	5	5	4	5	4	5	5	5	5	5	4	5	5	4	5	4	5	4	5	5	5	3	4	5	5	5	5	5	5	5	4	5	5	5	5	4	5	5	4	5	5	5	5	4	5	4	5
18	23	1	4	4	4	4	4	3	3	3	4	5	4	5	5	4	5	4	4	4	4	4	4	4	4	4	3	4	4	4	4	4	3	5	3	4	4	3	3	4	4	4	5	4	4	4	4	4	4
19	23	1	4	4	5	4	4	4	3	3	4	4	5	3	4	3	4	2	5	4	1	5	2	4	3	4	2	4	3	4	3	5	4	3	4	3	4	2	4	3	4	3	4	5	3	4	3	4	3
20	23	2	4	4	3	4	3	2	2	4	3	5	4	4	3	3	4	4	4	3	4	3	2	4	4	3	4	3	3	4	3	4	5	4	3	3	4	3	4	2	3	4	3	3	4	3	4	3	4
21	22	1	4	4	4	3	4	4	3	3	3	4	3	4	4	4	4	3	3	3	3	3	3	3	4	5	5	4	4	4	5	5	4	5	2	4	5	5	2	5	3	3	5	5	3	2	2	2	4
22	22	1	4	4	3	4	5	4	4	4	4	5	4	4	4	2	5	4	4	4	3	3	4	4	4	4	3	4	5	5	4	4	5	5	3	5	3	4	5	5	4	5	4	5	4	5	1	5	5
23	22	2	4	4	4	4	3	3	5	4	3	4	4	4	3	4	4	4	5	5	5	4	5	4	4	4	3	4	3	4	5	5	5	5	5	5	5	5	4	5	4	5	5	5	5	4	5	4	4
24	22	2	4	4	4	4	4	5	5	5	4	4	3	5	5	4	4	3	4	4	4	4	3	5	5	5	4	5	4	4	4	5	5	5	4	4	5	5	3	5	5	5	5	5	4	5	5	5	5
25	22	2	4	4	3	4	5	4	5	5	4	5	3	4	5	4	4	4	5	4	4	4	5	5	4	5	4	4	5	5	5	5	5	5	4	4	5	5	4	4	4	5	4	5	5	5	5	4	4
26	22	2	3	3	3	4	4	3	4	4	4	4	2	5	5	3	4	2	5	4	2	2	2	4	3	5	3	5	5	5	5	5	5	5	4	4	4	4	1	2	2	3	3	4	3	4	4	4	4
27	22	2	5	4	4	5	4	5	5	5	4	5	3	5	5	4	3	4	4	4	5	4	4	5	5	5	5	4	4	5	5	4	4	5	5	5	4	5	3	3	3	3	3	5	4	5	4	5	4
28	22	2	4	4	4	4	4	4	4	5	4	5	4	4	5	4	5	4	4	4	4	4	4	4	4	5	3	4	4	5	4	5	4	5	4	4	5	5	4	5	4	4	5	5	4	4	4	3	4
29	22	1	5	5	5	5	5	5	5	5	5	5	5	5	5	5	5	5	5	5	5	5	5	5	5	5	5	5	5	5	5	5	5	5	5	5	5	5	5	5	5	5	5	5	5	5	5	5	5
30	22	2	4	3	3	3	3	3	4	4	4	4	4	4	4	3	4	3	4	4	3	3	3	1	3	5	3	3	4	4	4	5	5	5	5	5	5	5	3	5	3	4	5	5	4	4	4	4	3
31	22	1	4	4	4	5	4	4	5	4	4	5	4	4	5	4	5	5	5	4	4	3	4	5	4	5	4	4	4	5	5	5	5	5	4	3	4	3	3	5	4	4	3	4	4	3	4	4	3
32	21	2	4	4	4	4	4	5	5	4	5	5	5	5	5	5	5	4	5	5	5	4	3	4	4	5	4	4	5	5	5	5	5	5	5	5	5	4	3	5	5	4	5	5	5	4	5	5	5
33	21	1	5	5	3	3	4	3	4	2	3	5	3	4	4	4	5	4	4	3	4	2	3	3	3	4	3	3	4	4	5	5	3	5	3	4	4	4	3	4	3	3	2	4	4	3	4	2	2
34	21	1	4	4	4	4	4	4	4	5	5	4	4	4	4	4	5	4	5	4	3	3	4	5	4	4	2	3	4	5	5	5	5	5	3	4	4	4	2	3	4	4	5	4	4	4	2	4	3
35	21	1	5	5	4	4	5	4	5	5	5	5	4	5	5	4	4	5	5	4	4	4	4	4	4	4	3	4	5	5	5	5	4	5	4	5	5	4	4	5	5	5	5	5	4	4	5	5	4
36	21	1	4	4	4	3	3	4	4	2	4	5	4	4	4	3	3	4	5	4	4	4	4	4	4	5	5	4	5	4	3	4	3	58	4	4	3	5	4	3	3	4	4	4	4	3	4	4	3
37	21	1	4	4	4	5	4	5	4	3	4	5	5	4	4	3	5	4	5	4	4	4	4	5	4	4	4	4	5	5	5	4	4	4	5	4	4	5	3	4	4	4	4	5	4	5	5	5	4
38	21	2	4	4	3	4	4	4	5	5	4	5	4	4	4	4	5	5	5	5	4	4	4	5	4	5	2	4	5	5	4	5	4	4	4	5	5	5	4	4	3	3	4	5	3	4	5	4	5
39	21	1	4	4	3	4	3	4	4	5	4	5	3	5	4	4	5	5	5	4	5	5	4	5	5	4	5	5	4	5	4	4	5	5	5	4	4	5	5	4	5	5	5	5	4	3	4	4	3
40	21	1	4	4	3	2	4	4	4	3	4	3	4	3	4	3	4	4	5	5	5	5	4	5	4	5	3	4	4	3	4	3	4	3	4	3	5	5	5	4	4	3	4	5	4	3	5	4	5
41	21	2	3	3	4	3	2	3	1	4	4	4	3	5	4	3	4	3	4	4	4	4	5	4	5	4	5	4	4	4	3	2	2	3	4	4	5	3	4	2	5	4	4	4	4	4	4	4	4
42	21	2	4	4	3	3	3	4	4	4	4	5	5	4	5	5	5	4	4	4	4	4	3	4	3	5	4	4	4	5	4	5	5	5	3	4	4	3	3	4	3	3	4	5	4	5	4	4	5
43	21	1	4	4	3	4	4	4	3	3	4	3	3	3	5	5	4	4	3	4	3	3	2	3	3	4	3	4	5	5	4	3	5	5	3	4	3	3	2	2	3	4	3	5	4	4	1	2	4
44	21	1	4	4	3	3	4	3	5	3	5	4	3	5	5	3	5	5	3	3	4	3	4	3	4	4	5	4	4	3	5	5	5	5	5	5	5	4	4	4	5	5	5	4	4	3	5	3	4
45	21	2	4	4	1	4	4	2	5	3	5	4	3	5	5	3	5	5	3	3	4	5	3	3	4	4	5	4	4	3	3	5	5	4	4	5	5	3	5	5	5	3	3	4	4	3	5	3	4
46	21	2	4	4	3	3	4	2	5	3	5	4	3	5	5	3	5	5	3	3	4	4	4	2	3	4	2	4	4	3	5	5	5	5	5	5	5	5	3	4	4	4	4	4	4	3	5	3	4
47	21	2	5	4	4	4	4	5	4	5	5	5	4	4	5	5	5	5	5	5	4	4	3	5	4	5	3	4	4	5	4	4	4	5	4	5	4	4	3	4	4	4	4	5	5	4	5	5	5
48	21	2	4	4	4	5	5	4	5	5	5	5	4	4	4	4	5	4	5	5	5	4	5	4	4	5	4	4	5	4	4	5	4	4	5	4	5	5	4	4	5	3	4	4	4	4	5	4	4
49	21	2	4	4	4	4	3	4	4	4	4	4	4	4	4	3	4	3	4	3	4	3	3	3	4	4	3	3	4	4	3	4	4	5	3	4	4	3	3	3	3	3	3	3	3	3	3	3	4
50	21	2	4	4	3	3	3	4	3	3	4	4	3	4	4	3	3	3	4	3	3	3	3	3	3	3	4	3	4	4	4	4	4	5	4	4	3	3	4	4	4	4	4	4	4	4	4	4	4
[truncated: 115 more columns]
