# Supplementary material for: Effectiveness of implementation of “mental health nursing students’ clinical competency model” on academic performance of nursing students
Source: F1000Res. 2018 Nov 17;7:1212. Originally published 2018 Aug 7. [Version 2] doi: 10.12688/f1000research.14284.2 (PMC6249634; doi:10.12688/f1000research.14284.2)
Supplement: Supplementary file 2 [file f1000research-7-18577-s0001.tgz]

Archive with 1 entries (1 files):
- 089116b6-083b-4b15-afa4-3be8b92c1af4.docx
